# Supplementary material for: Comparison of Protein- or Amino Acid-Based Supplements in the Rehabilitation of Men with Severe Obesity: A Randomized Controlled Pilot Study
Source: J Clin Med. 2023 Jun 25;12(13):4257. doi: 10.3390/jcm12134257 (PMC10342837; doi:10.3390/jcm12134257)
Supplement: Supplementary file 1 [file jcm-12-04257-s001.zip]

Archive with 1 entries (1 files):
- jcm-2307683-supplementary.pdf
